# Supplementary material for: Glycoengineered keratinocyte library reveals essential functions of specific glycans for all stages of HSV-1 infection
Source: Nat Commun. 2023 Nov 2;14:7000. doi: 10.1038/s41467-023-42669-6 (PMC10622544; doi:10.1038/s41467-023-42669-6)
Supplement: Supplementary file 4 — Source Data [file 41467_2023_42669_MOESM4_ESM.xlsx]

## Sheet: Figure 1b
Figure 1b
Infectious particles, PFU/mL
Cell genotype	WT				MGAT1 KO				MGAT4A KO				MGAT4B KO				MGAT5 KO				MGAT5+4B KO				C1GALT1C1 KO				C1GALT1 KO				GCNT1 KO				ST3GAL1 KO				B4GALT7 KO				B4GALT5 KO				ST3GAL5 KO
	Replicate 1	Replicate 2	Replicate 3	Average	Replicate 1	Replicate 2	Replicate 3	Average	Replicate 1	Replicate 2	Replicate 3	Average	Replicate 1	Replicate 2	Replicate 3	Average	Replicate 1	Replicate 2	Replicate 3	Average	Replicate 1	Replicate 2	Replicate 3	Average	Replicate 1	Replicate 2	Replicate 3	Average	Replicate 1	Replicate 2	Replicate 3	Average	Replicate 1	Replicate 2	Replicate 3	Average	Replicate 1	Replicate 2	Replicate 3	Average	Replicate 1	Replicate 2	Replicate 3	Average	Replicate 1	Replicate 2	Replicate 3	Average	Replicate 1
Experiment 1	37500000	35200000	46100000	39600000																					1.42362e+07	1.34416e+07	1.2498e+07	1.33919e+07																	1.12534e+08	1.14587e+08	1.29331e+08	1.18817e+08
Experiment 2	122300000	111400000	102000000	111900000	3.79285e+07	3.78237e+07	2.8394e+07	3.47154e+07																	1.69263e+06	1.56632e+06	1.21263e+06	1.49053e+06					1.51264e+08	1.58418e+08	1.48198e+08	1.52627e+08
Experiment 3	71000000	80200000	71000000	7.40667e+07																													1.09948e+08	1.13983e+08	1.05661e+08	1.09864e+08
Experiment 4	160400000	152000000	146800000	1.53067e+08	3.37587e+07	3.57769e+07	3.32083e+07	3.42479e+07	165200000	167400000	174000000	1.68867e+08	1.08998e+08	1.37693e+08	1.34357e+08	1.27016e+08	1.20544e+08	1.10585e+08	1.06228e+08	1.12452e+08
Experiment 5	18200000	15000000	17000000	1.67333e+07																																					6.97442e+07	7.13221e+07	6.87974e+07	6.99545e+07	3.8357e+07	3.96646e+07	2.96395e+07	3.5887e+07	161352000
Experiment 6	24400000	27000000	23400000	2.49333e+07					6.33755e+07	6.33755e+07	6.22397e+07	6.29969e+07	6.53191e+07	7.15826e+07	7.75478e+07	7.14832e+07
Experiment 7	27800000	30600000	38200000	32200000	4.4396e+07	4.93714e+07	5.85568e+07	5.07748e+07									5.3361e+07	5.21143e+07	5.2613e+07	5.26961e+07	3.45313e+07	2.85134e+07	3.45313e+07	3.25254e+07
Experiment 8	185600000	166200000	177200000	1.76333e+08																																					1.03626e+08	1.01978e+08	9.02019e+07	9.86019e+07	1.07477e+08	1.01446e+08	8.42154e+07	9.77128e+07	2.05623e+08
Experiment 9	87400000	82600000	79000000	83000000																					2.37885e+07	2.02966e+07	2.92446e+07	2.44432e+07					6.18832e+07	6.06757e+07	6.67131e+07	6.30907e+07
Experiment 10	13000000	9000000	7400000	9800000													1.45143e+07	1.36434e+07	1.13211e+07	1.31596e+07	1.29254e+07	1.42781e+07	1.12722e+07	1.28252e+07													3.00093e+07	3.94239e+07	3.11861e+07	3.35398e+07
Experiment 11	54200000	62000000	70200000	6.21333e+07					8.49049e+07	9.47338e+07	7.04753e+07	8.33714e+07	6.98227e+07	6.37766e+07	4.66135e+07	6.00709e+07
Experiment 12	54000000	64400000	45800000	5.47333e+07																	6.28314e+07	7.09578e+07	6.6993e+07	6.69274e+07					7.92825e+06	7.73004e+06	6.14439e+06	7.26756e+06					4.94585e+07	5.98334e+07	5.5854e+07	5.50487e+07
Experiment 13	8800000	9400000		9100000																									3.86879e+06	2.63781e+06		3.2533e+06					3.92934e+07	3.97557e+07		3.95246e+07
Experiment 14	22000000	24400000	23800000	23400000																									1.5394e+07	1.61201e+07	1.48131e+07	1.54424e+07									51000000	4.98667e+07	4.68444e+07	4.9237e+07					6.85836e+07
Average values from individual experiments presented as data points on the plot
[truncated: 3 more columns]

## Sheet: Figure 1c
Figure 1c
Genome copies, DNA copies/mL
Cell genotype	WT				MGAT1 KO				MGAT4A KO				MGAT4B KO				MGAT5 KO				MGAT5+4B KO				C1GALT1C1 KO				C1GALT1 KO				GCNT1 KO				ST3GAL1 KO				B4GALT7 KO				B4GALT5 KO				ST3GAL5 KO
	Replicate 1	Replicate 2	Replicate 3	Average	Replicate 1	Replicate 2	Replicate 3	Average	Replicate 1	Replicate 2	Replicate 3	Average	Replicate 1	Replicate 2	Replicate 3	Average	Replicate 1	Replicate 2	Replicate 3	Average	Replicate 1	Replicate 2	Replicate 3	Average	Replicate 1	Replicate 2	Replicate 3	Average	Replicate 1	Replicate 2	Replicate 3	Average	Replicate 1	Replicate 2	Replicate 3	Average	Replicate 1	Replicate 2	Replicate 3	Average	Replicate 1	Replicate 2	Replicate 3	Average	Replicate 1	Replicate 2	Replicate 3	Average	Replicate 1
Experiment 1	1.75517e+08	1.63977e+08	1.78808e+08	1.72767e+08																					2.11738e+08	1.65063e+08	2.1198e+08	1.9626e+08																	3.70778e+08	3.30918e+08	4.51533e+08	3.84409e+08
Experiment 2	5.72761e+08	4.90671e+08	4.51284e+08	5.04906e+08	2.33478e+08	1.86539e+08	2.43199e+08	2.21072e+08																	6.33173e+07	3.87067e+07	3.80717e+07	4.66985e+07					4.22299e+08	5.37227e+08	4.94433e+08	4.84653e+08
Experiment 3	2.4759e+08	2.50097e+08	2.71181e+08	2.56289e+08																													4.62841e+08	3.87889e+08	4.19004e+08	4.23245e+08
Experiment 4	1.39364e+09	9.90053e+08	7.53429e+08	1.04571e+09	9.68776e+08	8.53439e+08	7.44466e+08	8.5556e+08	1.5833e+09	1.14547e+09	1.69995e+09	1.47624e+09	8.4972e+08	1.10743e+09	1.06044e+09	1.00587e+09	5.00109e+08	4.45113e+08	6.45728e+08	5.30317e+08
Experiment 5	8.7974e+07	7.98308e+07	1.1247e+08	9.34251e+07																																					3.7559e+08	3.05843e+08	4.57554e+08	3.79662e+08	1.27968e+08	1.42719e+08	1.20264e+08	1.30317e+08	5.37809e+08
Experiment 6	1.27694e+08	1.23194e+08	1.24956e+08	1.25282e+08					4.55004e+08	4.38088e+08	4.55473e+08	4.49522e+08	3.17477e+08	3.31365e+08	2.33721e+08	2.94188e+08
Experiment 7	2.0255e+08	1.8687e+08	2.14416e+08	2.01279e+08	5.32497e+08	4.77375e+08	6.47364e+08	5.52412e+08									1.90374e+08	1.85462e+08	2.48638e+08	2.08158e+08	1.4125e+08	1.06726e+08	1.11241e+08	1.19739e+08
Experiment 8	3.88768e+08	3.7377e+08	5.15475e+08	4.26004e+08																																					4.14376e+08	6.12102e+08	3.53414e+08	4.59964e+08	3.12238e+08	2.31298e+08	2.13549e+08	2.52361e+08	6.81224e+08
Experiment 9	3.33469e+08	3.68262e+08	4.05673e+08	3.69135e+08																					4.38119e+08	2.81612e+08	4.99252e+08	4.06327e+08					1.675e+08	2.419e+08	2.67445e+08	2.25615e+08
Experiment 10	2.84291e+07	2.36512e+07	2.75978e+07	2.65594e+07													2.3675e+07	2.45915e+07	2.47173e+07	2.43279e+07	2.22518e+07	2.17231e+07	2.55585e+07	2.31778e+07													9.89329e+07	9.80704e+07	1.28475e+08	1.08493e+08
Experiment 11	1.57004e+08	1.74433e+08	2.44696e+08	1.92044e+08					4.78654e+08	3.19429e+08	3.47418e+08	3.81833e+08	2.47129e+08	2.26352e+08	2.32471e+08	2.35317e+08
Experiment 12	1.95373e+08	2.46468e+08	1.81771e+08	2.07871e+08																	1.56532e+08	1.34772e+08	1.83332e+08	1.58212e+08					1.61363e+08	1.20809e+08	1.33329e+08	1.385e+08					1.63172e+08	1.91467e+08	1.48381e+08	1.67674e+08
Experiment 13	1.64558e+07	2.23106e+07		1.93832e+07																									2.28762e+07	1.66688e+07		1.97725e+07					1.30251e+08	1.61395e+08		1.45823e+08
Experiment 14	9.91154e+07	4.66899e+07	4.83928e+07	6.47327e+07																									4.99746e+07	6.21484e+07	9.42236e+07	6.87822e+07									3.5508e+08	2.46777e+08	3.36066e+08	3.12641e+08					1.09046e+08
Average values from individual experiments presented as data points on the plot
[truncated: 3 more columns]

## Sheet: Figure 1d
Figure 1d
Genome copy to PFU ratio
Cell genotype	WT				MGAT1 KO				MGAT4A KO				MGAT4B KO				MGAT5 KO				MGAT5+4B KO				C1GALT1C1 KO				C1GALT1 KO				GCNT1 KO				ST3GAL1 KO				B4GALT7 KO				B4GALT5 KO				ST3GAL5 KO
	Replicate 1	Replicate 2	Replicate 3	Average	Replicate 1	Replicate 2	Replicate 3	Average	Replicate 1	Replicate 2	Replicate 3	Average	Replicate 1	Replicate 2	Replicate 3	Average	Replicate 1	Replicate 2	Replicate 3	Average	Replicate 1	Replicate 2	Replicate 3	Average	Replicate 1	Replicate 2	Replicate 3	Average	Replicate 1	Replicate 2	Replicate 3	Average	Replicate 1	Replicate 2	Replicate 3	Average	Replicate 1	Replicate 2	Replicate 3	Average	Replicate 1	Replicate 2	Replicate 3	Average	Replicate 1	Replicate 2	Replicate 3	Average	Replicate 1
Experiment 1	4.68044	4.65844	3.8787	4.40586																					14.8732	12.28	16.9611	14.7048																	3.29479	2.88791	3.49131	3.22467
Experiment 2	4.68325	4.40459	4.42435	4.50406	6.15573	4.93181	8.56517	6.5509																	37.4076	24.7119	31.3959	31.1718					2.7918	3.3912	3.33631	3.1731
Experiment 3	3.48718	3.11842	3.81945	3.47502																													4.20964	3.40306	3.96556	3.85942
Experiment 4	8.68854	6.51351	5.13235	6.77813	28.6971	23.8545	22.4181	24.9899	9.58415	6.84271	9.76985	8.73224	7.79574	8.04275	7.89275	7.91041	4.14877	4.02507	6.07869	4.75085
Experiment 5	4.83374	5.32205	6.61591	5.59057																																					5.38526	4.2882	6.65074	5.4414	3.33625	3.59814	4.05757	3.66399	3.33314
Experiment 6	5.23338	4.56275	5.34002	5.04538					7.1795	6.91258	7.31805	7.13671	4.8604	4.62913	3.0139	4.16781
Experiment 7	7.28596	6.10686	5.613	6.33527	11.9943	9.66905	11.0553	10.9062									3.56767	3.55875	4.72579	3.95073	4.09048	3.74302	3.22144	3.68498
Experiment 8	2.09466	2.24892	2.909	2.41752																																					3.99876	6.00232	3.91804	4.63971	2.90516	2.28001	2.53575	2.57364	3.31298
Experiment 9	3.81544	4.45838	5.13511	4.46964																					18.4172	13.8748	17.0716	16.4546					2.70671	3.98677	4.00889	3.56746
Experiment 10	2.18685	2.62791	3.72943	2.84806													1.63115	1.80244	2.18329	1.87229	1.72155	1.52143	2.26739	1.83679													3.29674	2.48759	4.11964	3.30132
Experiment 11	2.89675	2.81344	3.4857	3.0653					5.63752	3.37186	4.92964	4.64634	3.53938	3.54914	4.9872	4.02524
Experiment 12	3.61802	3.82714	3.96879	3.80465																	2.4913	1.89932	2.73659	2.37574					20.3529	15.6285	21.6993	19.2269					3.29917	3.20001	2.65659	3.05192
Experiment 13	1.86998	2.37347		2.12172																									5.913	6.31918		6.11609					3.31482	4.05966		3.68724
Experiment 14	4.50525	1.91352	2.03331	2.81736																									3.24638	3.85534	6.36085	4.48752									6.96235	4.94874	7.17408	6.36172					1.58997
Average values from individual experiments presented as data points on the plot
[truncated: 3 more columns]

## Sheet: Figure 1e
Figure 1e
Infectious particles, PFU/mL
Cell genotype	WT				MGAT1 KO				MGAT4A KO				MGAT4B KO				MGAT5 KO				MGAT5+4B KO				C1GALT1C1 KO				C1GALT1 KO				GCNT1 KO				ST3GAL1 KO				B4GALT7 KO				B4GALT5 KO				ST3GAL5 KO
	Replicate 1	Replicate 2	Replicate 3	Average	Replicate 1	Replicate 2	Replicate 3	Average	Replicate 1	Replicate 2	Replicate 3	Average	Replicate 1	Replicate 2	Replicate 3	Average	Replicate 1	Replicate 2	Replicate 3	Average	Replicate 1	Replicate 2	Replicate 3	Average	Replicate 1	Replicate 2	Replicate 3	Average	Replicate 1	Replicate 2	Replicate 3	Average	Replicate 1	Replicate 2	Replicate 3	Average	Replicate 1	Replicate 2	Replicate 3	Average	Replicate 1	Replicate 2	Replicate 3	Average	Replicate 1	Replicate 2	Replicate 3	Average	Replicate 1
Experiment 1	37500000	35200000	46100000	39600000																					1.42362e+07	1.34416e+07	1.2498e+07	1.33919e+07																	1.12534e+08	1.14587e+08	1.29331e+08	1.18817e+08
Experiment 2	122300000	111400000	102000000	111900000	3.79285e+07	3.78237e+07	2.8394e+07	3.47154e+07																	1.69263e+06	1.56632e+06	1.21263e+06	1.49053e+06					1.51264e+08	1.58418e+08	1.48198e+08	1.52627e+08
Experiment 3	71000000	80200000	71000000	7.40667e+07																													1.09948e+08	1.13983e+08	1.05661e+08	1.09864e+08
Experiment 4	160400000	152000000	146800000	1.53067e+08	3.37587e+07	3.57769e+07	3.32083e+07	3.42479e+07	165200000	167400000	174000000	1.68867e+08	1.08998e+08	1.37693e+08	1.34357e+08	1.27016e+08	1.20544e+08	1.10585e+08	1.06228e+08	1.12452e+08
Experiment 5	18200000	15000000	17000000	1.67333e+07																																					6.97442e+07	7.13221e+07	6.87974e+07	6.99545e+07	3.8357e+07	3.96646e+07	2.96395e+07	3.5887e+07	161352000
Experiment 6	24400000	27000000	23400000	2.49333e+07					6.33755e+07	6.33755e+07	6.22397e+07	6.29969e+07	6.53191e+07	7.15826e+07	7.75478e+07	7.14832e+07
Experiment 7	27800000	30600000	38200000	32200000	4.4396e+07	4.93714e+07	5.85568e+07	5.07748e+07									5.3361e+07	5.21143e+07	5.2613e+07	5.26961e+07	3.45313e+07	2.85134e+07	3.45313e+07	3.25254e+07
Experiment 8	185600000	166200000	177200000	1.76333e+08																																					1.03626e+08	1.01978e+08	9.02019e+07	9.86019e+07	1.07477e+08	1.01446e+08	8.42154e+07	9.77128e+07	2.05623e+08
Experiment 9	87400000	82600000	79000000	83000000																					2.37885e+07	2.02966e+07	2.92446e+07	2.44432e+07					6.18832e+07	6.06757e+07	6.67131e+07	6.30907e+07
Experiment 10	13000000	9000000	7400000	9800000													1.45143e+07	1.36434e+07	1.13211e+07	1.31596e+07	1.29254e+07	1.42781e+07	1.12722e+07	1.28252e+07													3.00093e+07	3.94239e+07	3.11861e+07	3.35398e+07
Experiment 11	54200000	62000000	70200000	6.21333e+07					8.49049e+07	9.47338e+07	7.04753e+07	8.33714e+07	6.98227e+07	6.37766e+07	4.66135e+07	6.00709e+07
Experiment 12	54000000	64400000	45800000	5.47333e+07																	6.28314e+07	7.09578e+07	6.6993e+07	6.69274e+07					7.92825e+06	7.73004e+06	6.14439e+06	7.26756e+06					4.94585e+07	5.98334e+07	5.5854e+07	5.50487e+07
Experiment 13	8800000	9400000		9100000																									3.86879e+06	2.63781e+06		3.2533e+06					3.92934e+07	3.97557e+07		3.95246e+07
Experiment 14	22000000	24400000	23800000	23400000																									1.5394e+07	1.61201e+07	1.48131e+07	1.54424e+07									51000000	4.98667e+07	4.68444e+07	4.9237e+07					6.85836e+07
Normalized to WT
Cell genotype	MGAT1 KO	MGAT4A KO	MGAT4B KO	MGAT5 KO	MGAT5+4B KO	C1GALT1C1 KO	C1GALT1 KO	GCNT1 KO	ST3GAL1 KO	B4GALT7 KO	B4GALT5 KO	ST3GAL5 KO
Experiment 1						0.33818					3.00044
Experiment 2	0.310236					0.0133202		1.36396
Experiment 3								1.48331
Experiment 4	0.223745	1.10322	0.829809	0.734662
Experiment 5										4.18055	2.14464	9.28628
Experiment 6		2.52661	2.86697
Experiment 7	1.57686			1.63652	1.0101
Experiment 8										0.559179	0.554137	1.22246
Experiment 9						0.294497		0.760128
Experiment 10				1.34282	1.3087				3.42243
Experiment 11		1.34181	0.966807
Experiment 12					1.22279		0.132781		1.00576
Experiment 13							0.357506		4.34336
Experiment 14							0.659931			2.10415		2.78038
Normalized average values from individual experiments presented as data points on the plot
[truncated: 3 more columns]

## Sheet: Figure 1f
Figure 1f
Genome copies, DNA copies/mL
Cell genotype	WT				MGAT1 KO				MGAT4A KO				MGAT4B KO				MGAT5 KO				MGAT5+4B KO				C1GALT1C1 KO				C1GALT1 KO				GCNT1 KO				ST3GAL1 KO				B4GALT7 KO				B4GALT5 KO				ST3GAL5 KO
	Replicate 1	Replicate 2	Replicate 3	Average	Replicate 1	Replicate 2	Replicate 3	Average	Replicate 1	Replicate 2	Replicate 3	Average	Replicate 1	Replicate 2	Replicate 3	Average	Replicate 1	Replicate 2	Replicate 3	Average	Replicate 1	Replicate 2	Replicate 3	Average	Replicate 1	Replicate 2	Replicate 3	Average	Replicate 1	Replicate 2	Replicate 3	Average	Replicate 1	Replicate 2	Replicate 3	Average	Replicate 1	Replicate 2	Replicate 3	Average	Replicate 1	Replicate 2	Replicate 3	Average	Replicate 1	Replicate 2	Replicate 3	Average	Replicate 1
Experiment 1	1.75517e+08	1.63977e+08	1.78808e+08	1.72767e+08																					2.11738e+08	1.65063e+08	2.1198e+08	1.9626e+08																	3.70778e+08	3.30918e+08	4.51533e+08	3.84409e+08
Experiment 2	5.72761e+08	4.90671e+08	4.51284e+08	5.04906e+08	2.33478e+08	1.86539e+08	2.43199e+08	2.21072e+08																	6.33173e+07	3.87067e+07	3.80717e+07	4.66985e+07					4.22299e+08	5.37227e+08	4.94433e+08	4.84653e+08
Experiment 3	2.4759e+08	2.50097e+08	2.71181e+08	2.56289e+08																													4.62841e+08	3.87889e+08	4.19004e+08	4.23245e+08
Experiment 4	1.39364e+09	9.90053e+08	7.53429e+08	1.04571e+09	9.68776e+08	8.53439e+08	7.44466e+08	8.5556e+08	1.5833e+09	1.14547e+09	1.69995e+09	1.47624e+09	8.4972e+08	1.10743e+09	1.06044e+09	1.00587e+09	5.00109e+08	4.45113e+08	6.45728e+08	5.30317e+08
Experiment 5	8.7974e+07	7.98308e+07	1.1247e+08	9.34251e+07																																					3.7559e+08	3.05843e+08	4.57554e+08	3.79662e+08	1.27968e+08	1.42719e+08	1.20264e+08	1.30317e+08	5.37809e+08
Experiment 6	1.27694e+08	1.23194e+08	1.24956e+08	1.25282e+08					4.55004e+08	4.38088e+08	4.55473e+08	4.49522e+08	3.17477e+08	3.31365e+08	2.33721e+08	2.94188e+08
Experiment 7	2.0255e+08	1.8687e+08	2.14416e+08	2.01279e+08	5.32497e+08	4.77375e+08	6.47364e+08	5.52412e+08									1.90374e+08	1.85462e+08	2.48638e+08	2.08158e+08	1.4125e+08	1.06726e+08	1.11241e+08	1.19739e+08
Experiment 8	3.88768e+08	3.7377e+08	5.15475e+08	4.26004e+08																																					4.14376e+08	6.12102e+08	3.53414e+08	4.59964e+08	3.12238e+08	2.31298e+08	2.13549e+08	2.52361e+08	6.81224e+08
Experiment 9	3.33469e+08	3.68262e+08	4.05673e+08	3.69135e+08																					4.38119e+08	2.81612e+08	4.99252e+08	4.06327e+08					1.675e+08	2.419e+08	2.67445e+08	2.25615e+08
Experiment 10	2.84291e+07	2.36512e+07	2.75978e+07	2.65594e+07													2.3675e+07	2.45915e+07	2.47173e+07	2.43279e+07	2.22518e+07	2.17231e+07	2.55585e+07	2.31778e+07													9.89329e+07	9.80704e+07	1.28475e+08	1.08493e+08
Experiment 11	1.57004e+08	1.74433e+08	2.44696e+08	1.92044e+08					4.78654e+08	3.19429e+08	3.47418e+08	3.81833e+08	2.47129e+08	2.26352e+08	2.32471e+08	2.35317e+08
Experiment 12	1.95373e+08	2.46468e+08	1.81771e+08	2.07871e+08																	1.56532e+08	1.34772e+08	1.83332e+08	1.58212e+08					1.61363e+08	1.20809e+08	1.33329e+08	1.385e+08					1.63172e+08	1.91467e+08	1.48381e+08	1.67674e+08
Experiment 13	1.64558e+07	2.23106e+07		1.93832e+07																									2.28762e+07	1.66688e+07		1.97725e+07					1.30251e+08	1.61395e+08		1.45823e+08
Experiment 14	9.91154e+07	4.66899e+07	4.83928e+07	6.47327e+07																									4.99746e+07	6.21484e+07	9.42236e+07	6.87822e+07									3.5508e+08	2.46777e+08	3.36066e+08	3.12641e+08					1.09046e+08
Normalized to WT
Cell genotype	MGAT1 KO	MGAT4A KO	MGAT4B KO	MGAT5 KO	MGAT5+4B KO	C1GALT1C1 KO	C1GALT1 KO	GCNT1 KO	ST3GAL1 KO	B4GALT7 KO	B4GALT5 KO	ST3GAL5 KO
Experiment 1						1.13598					2.22501
Experiment 2	0.437849					0.0924897		0.959889
Experiment 3								1.65143
Experiment 4	0.818163	1.41171	0.961899	0.507136
Experiment 5										4.06382	1.39488	5.83345
Experiment 6		3.58809	2.34821
Experiment 7	2.74451			1.03418	0.594891
Experiment 8										1.07972	0.592392	1.58842
Experiment 9						1.10076		0.6112
Experiment 10				0.915983	0.87268				4.08492
Experiment 11		1.98826	1.22533
Experiment 12					0.761109		0.666282		0.806625
Experiment 13							1.02008		7.52315
Experiment 14							1.06256			4.82972		2.31089
Normalized average values from individual experiments presented as data points on the plot
[truncated: 3 more columns]

## Sheet: Figure 1g
Figure 1g
Genome copy to PFU ratio
Cell genotype	WT				MGAT1 KO				MGAT4A KO				MGAT4B KO				MGAT5 KO				MGAT5+4B KO				C1GALT1C1 KO				C1GALT1 KO				GCNT1 KO				ST3GAL1 KO				B4GALT7 KO				B4GALT5 KO				ST3GAL5 KO
	Replicate 1	Replicate 2	Replicate 3	Average	Replicate 1	Replicate 2	Replicate 3	Average	Replicate 1	Replicate 2	Replicate 3	Average	Replicate 1	Replicate 2	Replicate 3	Average	Replicate 1	Replicate 2	Replicate 3	Average	Replicate 1	Replicate 2	Replicate 3	Average	Replicate 1	Replicate 2	Replicate 3	Average	Replicate 1	Replicate 2	Replicate 3	Average	Replicate 1	Replicate 2	Replicate 3	Average	Replicate 1	Replicate 2	Replicate 3	Average	Replicate 1	Replicate 2	Replicate 3	Average	Replicate 1	Replicate 2	Replicate 3	Average	Replicate 1
Experiment 1	4.68044	4.65844	3.8787	4.40586																					14.8732	12.28	16.9611	14.7048																	3.29479	2.88791	3.49131	3.22467
Experiment 2	4.68325	4.40459	4.42435	4.50406	6.15573	4.93181	8.56517	6.5509																	37.4076	24.7119	31.3959	31.1718					2.7918	3.3912	3.33631	3.1731
Experiment 3	3.48718	3.11842	3.81945	3.47502																													4.20964	3.40306	3.96556	3.85942
Experiment 4	8.68854	6.51351	5.13235	6.77813	28.6971	23.8545	22.4181	24.9899	9.58415	6.84271	9.76985	8.73224	7.79574	8.04275	7.89275	7.91041	4.14877	4.02507	6.07869	4.75085
Experiment 5	4.83374	5.32205	6.61591	5.59057																																					5.38526	4.2882	6.65074	5.4414	3.33625	3.59814	4.05757	3.66399	3.33314
Experiment 6	5.23338	4.56275	5.34002	5.04538					7.1795	6.91258	7.31805	7.13671	4.8604	4.62913	3.0139	4.16781
Experiment 7	7.28596	6.10686	5.613	6.33527	11.9943	9.66905	11.0553	10.9062									3.56767	3.55875	4.72579	3.95073	4.09048	3.74302	3.22144	3.68498
Experiment 8	2.09466	2.24892	2.909	2.41752																																					3.99876	6.00232	3.91804	4.63971	2.90516	2.28001	2.53575	2.57364	3.31298
Experiment 9	3.81544	4.45838	5.13511	4.46964																					18.4172	13.8748	17.0716	16.4546					2.70671	3.98677	4.00889	3.56746
Experiment 10	2.18685	2.62791	3.72943	2.84806													1.63115	1.80244	2.18329	1.87229	1.72155	1.52143	2.26739	1.83679													3.29674	2.48759	4.11964	3.30132
Experiment 11	2.89675	2.81344	3.4857	3.0653					5.63752	3.37186	4.92964	4.64634	3.53938	3.54914	4.9872	4.02524
Experiment 12	3.61802	3.82714	3.96879	3.80465																	2.4913	1.89932	2.73659	2.37574					20.3529	15.6285	21.6993	19.2269					3.29917	3.20001	2.65659	3.05192
Experiment 13	1.86998	2.37347		2.12172																									5.913	6.31918		6.11609					3.31482	4.05966		3.68724
Experiment 14	4.50525	1.91352	2.03331	2.81736																									3.24638	3.85534	6.36085	4.48752									6.96235	4.94874	7.17408	6.36172					1.58997
Normalized to WT
Cell genotype	MGAT1 KO	MGAT4A KO	MGAT4B KO	MGAT5 KO	MGAT5+4B KO	C1GALT1C1 KO	C1GALT1 KO	GCNT1 KO	ST3GAL1 KO	B4GALT7 KO	B4GALT5 KO	ST3GAL5 KO
Experiment 1						3.33755					0.731905
Experiment 2	1.45444					6.92082		0.704498
Experiment 3								1.11062
Experiment 4	3.68684	1.2883	1.16705	0.700908
Experiment 5										0.973318	0.655388	0.629822
Experiment 6		1.4145	0.826065
Experiment 7	1.72151			0.623609	0.581661
Experiment 8										1.9192	1.06458	1.2974
Experiment 9						3.6814		0.798153
Experiment 10				0.657391	0.644926				1.15915
Experiment 11		1.51579	1.31317
Experiment 12					0.62443		5.05353		0.802156
Experiment 13							2.88261		1.73785
Experiment 14							1.59281			2.25805		0.820422
Normalized average values from individual experiments presented as data points on the plot
[truncated: 3 more columns]

## Sheet: Figure 2a
Figure 2a
Binding to KO 20 min, PFU
Cell genotype	WT				MGAT1 KO				MGAT4A KO				MGAT4B KO				MGAT5 KO				MGAT5+4B KO				C1GALT1C1 KO				C1GALT1 KO				GCNT1 KO				ST3GAL1 KO				B4GALT7 KO				B4GALT5 KO				ST3GAL5 KO
	Replicate 1	Replicate 2	Replicate 3	Average	Replicate 1	Replicate 2	Replicate 3	Average	Replicate 1	Replicate 2	Replicate 3	Average	Replicate 1	Replicate 2	Replicate 3	Average	Replicate 1	Replicate 2	Replicate 3	Average	Replicate 1	Replicate 2	Replicate 3	Average	Replicate 1	Replicate 2	Replicate 3	Average	Replicate 1	Replicate 2	Replicate 3	Average	Replicate 1	Replicate 2	Replicate 3	Average	Replicate 1	Replicate 2	Replicate 3	Average	Replicate 1	Replicate 2	Replicate 3	Average	Replicate 1	Replicate 2	Replicate 3	Average	Replicate 1
Experiment 1	49	49	53	50.3333					59	52	74	61.6667	27	26	22	25
Experiment 2	32	48	45	41.6667	32	24	36	30.6667									51	62	52	55	48	61	52	53.6667
Experiment 3	36	48	44	42.6667																					36	48	37	40.3333					61	55	57	57.6667
Experiment 4	69	70	82	73.6667																																					1	2	1	1.33333	27	20	29	25.3333	32
Experiment 5	58	63	58	59.6667	25	25	31	27	52	71	73	65.3333					93	100	64	85.6667
Experiment 6	95	83	98	92									50	44	49	47.6667					76	83	79	79.3333
Experiment 7	34	32	33	33													21	32	19	24	13	28	33	24.6667													24	33	22	26.3333
Experiment 8	21	24	23	22.6667					32	34	30	32	27	25	14	22
Experiment 9	40	35	22	32.3333																									32	27	30	29.6667																	12
Experiment 10	22	27	19	22.6667																									23	33	21	25.6667									0	0	3	1					9
Experiment 11	23	23	33	26.3333	12	14	15	13.6667																																	3	1	0	1.33333	9	4	7	6.66667
Experiment 12	33	31	36	33.3333																					25	21	29	25	33	45	34	37.3333	47	36	43	42
Experiment 13	13	17	17	15.6667																					33	26	35	31.3333					33	24	33	30
Experiment 14	16	27	16	19.6667																																	15	15	16	15.3333					5	9	5	6.33333
Experiment 15	54	43	52	49.6667																																	27	29	36	30.6667
Normalized to WT
Cell genotype	MGAT1 KO	MGAT4A KO	MGAT4B KO	MGAT5 KO	MGAT5+4B KO	C1GALT1C1 KO	C1GALT1 KO	GCNT1 KO	ST3GAL1 KO	B4GALT7 KO	B4GALT5 KO	ST3GAL5 KO
Experiment 1		1.22517	0.496689
Experiment 2	0.736			1.32	1.288
Experiment 3						0.945313		1.35156
Experiment 4										0.0180995	0.343891	0.438914
Experiment 5	0.452514	1.09497		1.43575	0.862319
Experiment 6			0.518116
Experiment 7				0.727273	0.747475				0.79798
Experiment 8		1.41176	0.970588
Experiment 9							0.917526					0.257732
Experiment 10							1.13235			0.0441176		0.426471
Experiment 11	0.518987									0.0506329	0.253165
Experiment 12						0.75	1.12	1.26
Experiment 13						2		1.91489
Experiment 14									0.779661		0.322034
Experiment 15									0.61745
Normalized average values from individual experiments presented as data points on the plot
[truncated: 3 more columns]

## Sheet: Figure 2b
Figure 2b
Binding to KO 120 min, PFU
Cell genotype	WT				MGAT1 KO				MGAT4A KO				MGAT4B KO				MGAT5 KO				MGAT5+4B KO				C1GALT1C1 KO				C1GALT1 KO				GCNT1 KO				ST3GAL1 KO				B4GALT7 KO				B4GALT5 KO				ST3GAL5 KO
	Replicate 1	Replicate 2	Replicate 3	Average	Replicate 1	Replicate 2	Replicate 3	Average	Replicate 1	Replicate 2	Replicate 3	Average	Replicate 1	Replicate 2	Replicate 3	Average	Replicate 1	Replicate 2	Replicate 3	Average	Replicate 1	Replicate 2	Replicate 3	Average	Replicate 1	Replicate 2	Replicate 3	Average	Replicate 1	Replicate 2	Replicate 3	Average	Replicate 1	Replicate 2	Replicate 3	Average	Replicate 1	Replicate 2	Replicate 3	Average	Replicate 1	Replicate 2	Replicate 3	Average	Replicate 1	Replicate 2	Replicate 3	Average	Replicate 1
Experiment 1	204	181	184	189.667					181	173	189	181	89	91	91	90.3333
Experiment 2	111	137	98	115.333	77	98	94	89.6667									194	172	185	183.667	169	168	181	172.667
Experiment 3	132	135	119	128.667																					155	158	139	150.667					163	217	185	188.333
Experiment 4	196	185	209	196.667																																					2	2	6	3.33333	96	116	83	98.3333	78
Experiment 5	192	200	216	202.667	127	88	109	108	181	189	194	188					208	196	189	197.667
Experiment 6	208	236	216	220									129	126	132	129					201	202	191	198
Experiment 7	104	101	94	99.6667													68	73	75	72	81	70	89	80													92	79	76	82.3333
Experiment 8	94	77	93	88					84	84	88	85.3333	62	59	50	57
Experiment 9	71	95	95	87																									74	73	78	75																	42
Experiment 10	52	72	55	59.6667																									61	85	57	67.6667									1	0	2	1					36
Experiment 11	70	89	66	75	30	17	25	24																																	0	0	2	0.666667	41	36	36	37.6667
Experiment 12	95	75	75	81.6667																					56	73	90	73	89	98	103	96.6667	94	98	119	103.667
Experiment 13	63	59	53	58.3333																					89	91	100	93.3333					88	89	73	83.3333
Experiment 14	72	62	73	69																																	33	42	29	34.6667					21	13	18	17.3333
Experiment 15	120	124	137	127																																	90	68	97	85
Normalized to WT
Cell genotype	MGAT1 KO	MGAT4A KO	MGAT4B KO	MGAT5 KO	MGAT5+4B KO	C1GALT1C1 KO	C1GALT1 KO	GCNT1 KO	ST3GAL1 KO	B4GALT7 KO	B4GALT5 KO	ST3GAL5 KO
Experiment 1		0.954306	0.476274
Experiment 2	0.777457			1.59249	1.49711
Experiment 3						1.17098		1.46373
Experiment 4										0.0169492	0.5	0.39322
Experiment 5	0.532895	0.927632		0.975329	0.9
Experiment 6			0.586364
Experiment 7				0.722408	0.802676				0.826087
Experiment 8		0.969697	0.647727
Experiment 9							0.862069					0.333333
Experiment 10							1.13408			0.0167598		0.586592
Experiment 11	0.32									0.00888889	0.502222
Experiment 12						0.893878	1.18367	1.26939
Experiment 13						1.6		1.42857
Experiment 14									0.502415		0.251208
Experiment 15									0.669291
Normalized average values from individual experiments presented as data points on the plot
[truncated: 3 more columns]

## Sheet: Figure 2c
Figure 2c
Entry to KO 5 min, PFU
Cell genotype	WT				MGAT1 KO				MGAT4A KO				MGAT4B KO				MGAT5 KO				MGAT5+4B KO				C1GALT1C1 KO				C1GALT1 KO				GCNT1 KO				ST3GAL1 KO				B4GALT7 KO				B4GALT5 KO				ST3GAL5 KO
	Replicate 1	Replicate 2	Replicate 3	Average	Replicate 1	Replicate 2	Replicate 3	Average	Replicate 1	Replicate 2	Replicate 3	Average	Replicate 1	Replicate 2	Replicate 3	Average	Replicate 1	Replicate 2	Replicate 3	Average	Replicate 1	Replicate 2	Replicate 3	Average	Replicate 1	Replicate 2	Replicate 3	Average	Replicate 1	Replicate 2	Replicate 3	Average	Replicate 1	Replicate 2	Replicate 3	Average	Replicate 1	Replicate 2	Replicate 3	Average	Replicate 1	Replicate 2	Replicate 3	Average	Replicate 1	Replicate 2	Replicate 3	Average	Replicate 1
Experiment 1	160	163	141	154.667					70	78	70	72.6667	74	58	56	62.6667
Experiment 2	99	107	88	98	97	97	102	98.6667									187	165	166	172.667	122	128	128	126
Experiment 3	116	101	118	111.667																					147	140	143	143.333					172	183	197	184
Experiment 4	168	149	154	157																																					0	0	0	0	45	49	56	50	31
Experiment 5	185	187	194	188.667	122	134	105	120.333	81	75	70	75.3333					199	204	206	203
Experiment 6	202	175	196	191									70	62	81	71					164	135	155	151.333
Experiment 7	78	77	84	79.6667													57	69	71	65.6667	48	47	52	49													59	60	36	51.6667
Experiment 8	66	73	71	70					51	38	32	40.3333	46	49	50	48.3333
Experiment 9	60	54	41	51.6667																									76	66	53	65																	28
Experiment 10	52	46	57	51.6667																									41	48	46	45									0	0	1	0.333333					28
Experiment 11	67	53	49	56.3333	18	26	22	22																																	0	0	0	0	10	23	16	16.3333
Experiment 12	60	62	52	58																					75	57	68	66.6667	38	54	41	44.3333	84	95	84	87.6667
Experiment 13	40	50	48	46																					82	72	67	73.6667					63	80	67	70
Experiment 14	50	59	56	55																																	43	54	47	48					13	10	12	11.6667
Experiment 15	111	99	108	106																																	69	59	69	65.6667
Normalized to WT
Cell genotype	MGAT1 KO	MGAT4A KO	MGAT4B KO	MGAT5 KO	MGAT5+4B KO	C1GALT1C1 KO	C1GALT1 KO	GCNT1 KO	ST3GAL1 KO	B4GALT7 KO	B4GALT5 KO	ST3GAL5 KO
Experiment 1		0.469828	0.405172
Experiment 2	1.0068			1.7619	1.28571
Experiment 3						1.28358		1.64776
Experiment 4										0	0.318471	0.248408
Experiment 5	0.637809	0.399293		1.07597	0.792321
Experiment 6			0.371728
Experiment 7				0.824268	0.615063				0.648536
Experiment 8		0.57619	0.690476
Experiment 9							1.25806					0.432258
Experiment 10							0.870968			0.00645161		0.419355
Experiment 11	0.390533									0	0.289941
Experiment 12						1.14943	0.764368	1.51149
Experiment 13						1.60145		1.52174
Experiment 14									0.872727		0.212121
Experiment 15									0.619497
Normalized average values from individual experiments presented as data points on the plot
[truncated: 3 more columns]

## Sheet: Figure 2d
Figure 2d
Binding to KO 20 min/120 min
Cell genotype	WT	MGAT1 KO	MGAT4A KO	MGAT4B KO	MGAT5 KO	MGAT5+4B KO	C1GALT1C1 KO	C1GALT1 KO	GCNT1 KO	ST3GAL1 KO	B4GALT7 KO	B4GALT5 KO	ST3GAL5 KO
Experiment 1	0.265378		0.3407	0.276753							N/A
Experiment 2	0.361272	0.342007			0.299456	0.310811					N/A
Experiment 3	0.331606						0.267699		0.306195		N/A
Experiment 4	0.374576										N/A	0.257627	0.418103
Experiment 5	0.294408	0.25	0.347518		0.43339	0.400673					N/A
Experiment 6	0.418182			0.369509							N/A
Experiment 7	0.331104				0.333333	0.308333				0.319838	N/A
Experiment 8	0.257576		0.375	0.385965							N/A
Experiment 9	0.371648							0.395556			N/A		0.287356
Experiment 10	0.379888							0.37931			N/A		0.27619
Experiment 11	0.351111	0.569444									N/A	0.176991
Experiment 12	0.408163						0.342466	0.386207	0.405145		N/A
Experiment 13	0.268571						0.335714		0.36		N/A
Experiment 14	0.285024									0.442308	N/A	0.365385
Experiment 15	0.391076									0.360784	N/A

[truncated: 23 more sheets: Figure 2e, Figure 2h, Figure 2i, Figure 5a, Figure 5b, Figure 5c, Figure 5d, Figure 5e, Figure 6c, Figure 6d, Figure 6e, Figure 6f, Figure 6g, Figure 7b, Figure 7c, Figure 7d, Figure 7e, Figure 7f, Figure 7g, Figure 7h …]
